# Supplementary material for: Optimized Production of a Redox Metabolite (pyocyanin) by Pseudomonas aeruginosa NEJ01R Using a Maize By-Product
Source: Microorganisms. 2020 Oct 10;8(10):1559. doi: 10.3390/microorganisms8101559 (PMC7599481; doi:10.3390/microorganisms8101559)
Supplement: Supplementary file 1 [file microorganisms-08-01559-s001.zip]

Archive with 4 entries (3 files):
- microorganisms-915050-sup/
- microorganisms-915050-sup/Bacame et al SM.doc
- microorganisms-915050-sup/Figure S1.tif
- microorganisms-915050-sup/Figure S2.tif
